# Supplementary material for: Oral Administration of Bacillus subtilis Subunit Vaccine Significantly Enhances the Immune Protection of Grass Carp against GCRV-II Infection
Source: Viruses. 2021 Dec 24;14(1):30. doi: 10.3390/v14010030 (PMC8779733; doi:10.3390/v14010030)
Supplement: Supplementary file 1 [file viruses-14-00030-s001.zip]

Archive with 1 entries (1 files):
- viruses-1457531-supplementary.pdf
